# Supplementary material for: A new species of Paraceratotingis Henry, Montemayor & Knudson from Guyana (Hemiptera, Heteroptera, Tingidae)
Source: Zookeys. 2018 Nov 15;(796):301–5. doi: 10.3897/zookeys.796.23076 (PMC6250795; doi:10.3897/zookeys.796.23076)
Supplement: XML Treatment for Paraceratotingis convergens [file zookeys.796.23076-treatment1.xml]

<!DOCTYPE tp:taxon-treatment
  PUBLIC "-//TaxonX//DTD Taxonomic Treatment Publishing DTD v0 20100105//EN" "tax-treatment-NSO.dtd">
<tp:taxon-treatment xmlns:tp="http://www.plazi.org/taxpub"><tp:treatment-meta><kwd-group><label>Taxon classification</label><kwd><named-content xmlns:xlink="http://www.w3.org/1999/xlink" content-type="kingdom">Animalia</named-content></kwd><kwd><named-content xmlns:xlink="http://www.w3.org/1999/xlink" content-type="order">Hemiptera</named-content></kwd><kwd><named-content xmlns:xlink="http://www.w3.org/1999/xlink" content-type="family">Tingidae</named-content></kwd></kwd-group><mixed-citation publication-type="journal"><person-group><name><surname>Knudson</surname><given-names>Alexander H.</given-names></name></person-group><article-title>A new species of <italic><tp:taxon-name><tp:taxon-name-part taxon-name-part-type="genus" reg="Paraceratotingis">Paraceratotingis</tp:taxon-name-part></tp:taxon-name></italic> Henry, Montemayor &amp; Knudson from Guyana (<tp:taxon-name><tp:taxon-name-part taxon-name-part-type="order">Hemiptera</tp:taxon-name-part></tp:taxon-name>, <tp:taxon-name><tp:taxon-name-part taxon-name-part-type="suborder">Heteroptera</tp:taxon-name-part></tp:taxon-name>, <tp:taxon-name><tp:taxon-name-part taxon-name-part-type="family">Tingidae</tp:taxon-name-part></tp:taxon-name>)</article-title><source>Zookeys</source><day>15</day><month>11</month><year>2018</year><volume>2018</volume><issue>796</issue><fpage>301</fpage><lpage>305</lpage><pub-id pub-id-type="doi">10.3897/zookeys.796.23076</pub-id></mixed-citation></tp:treatment-meta><tp:nomenclature><tp:taxon-name>
              <tp:taxon-name-part taxon-name-part-type="genus" reg="Paraceratotingis">Paraceratotingis</tp:taxon-name-part>
              <tp:taxon-name-part taxon-name-part-type="species" reg="convergens">convergens</tp:taxon-name-part>
            </tp:taxon-name><tp:taxon-authority>Henry, Montemayor &amp; Knudson, 2017</tp:taxon-authority><tp:nomenclature-citation-list><tp:nomenclature-citation><tp:taxon-name>
                  <tp:taxon-name-part taxon-name-part-type="genus" reg="Paraceratotingis">Paraceratotingis</tp:taxon-name-part>
                  <tp:taxon-name-part taxon-name-part-type="species" reg="convergens">convergens</tp:taxon-name-part>
                </tp:taxon-name><comment>Henry, Montemayor &amp; Knudson, 2017: 272–273, figs 7, 13–14.</comment></tp:nomenclature-citation></tp:nomenclature-citation-list></tp:nomenclature><tp:treatment-sec sec-type="diagnosis" id="SECID0EXEAC"><title>Diagnosis.</title><p>Head with pair of extremely long occipital spines and median spine. Paranota biseriate. Pronotal collar produced upward, forming small, elevated, distinct hood. Hemelytra slightly broader, costal and subcostal areas biseriate; discoidal area closed apically.</p></tp:treatment-sec><tp:treatment-sec sec-type="material" id="SECID0E3EAC"><title>Material examined.</title><p>HOLOTYPE: VENEZUELA: Aragua, El Limón, 4 July 1968, J. Maldonado C. (♂<named-content xmlns:xlink="http://www.w3.org/1999/xlink" content-type="dwc:institutional_code" xlink:type="simple">USNM</named-content>).</p></tp:treatment-sec></tp:taxon-treatment>
