# Supplementary material for: A new species of Paraceratotingis Henry, Montemayor & Knudson from Guyana (Hemiptera, Heteroptera, Tingidae)
Source: Zookeys. 2018 Nov 15;(796):301–5. doi: 10.3897/zookeys.796.23076 (PMC6250795; doi:10.3897/zookeys.796.23076)
Supplement: XML Treatment for Paraceratotingis henryi [file zookeys.796.23076-treatment2.xml]

<!DOCTYPE tp:taxon-treatment
  PUBLIC "-//TaxonX//DTD Taxonomic Treatment Publishing DTD v0 20100105//EN" "tax-treatment-NSO.dtd">
<tp:taxon-treatment xmlns:tp="http://www.plazi.org/taxpub"><tp:treatment-meta><kwd-group><label>Taxon classification</label><kwd><named-content xmlns:xlink="http://www.w3.org/1999/xlink" content-type="kingdom">Animalia</named-content></kwd><kwd><named-content xmlns:xlink="http://www.w3.org/1999/xlink" content-type="order">ORDO</named-content></kwd><kwd><named-content xmlns:xlink="http://www.w3.org/1999/xlink" content-type="family">FAMILIA</named-content></kwd></kwd-group><mixed-citation publication-type="journal"><person-group><name><surname>Knudson</surname><given-names>Alexander H.</given-names></name></person-group><article-title>A new species of <italic><tp:taxon-name><tp:taxon-name-part taxon-name-part-type="genus" reg="Paraceratotingis">Paraceratotingis</tp:taxon-name-part></tp:taxon-name></italic> Henry, Montemayor &amp; Knudson from Guyana (<tp:taxon-name><tp:taxon-name-part taxon-name-part-type="order">Hemiptera</tp:taxon-name-part></tp:taxon-name>, <tp:taxon-name><tp:taxon-name-part taxon-name-part-type="suborder">Heteroptera</tp:taxon-name-part></tp:taxon-name>, <tp:taxon-name><tp:taxon-name-part taxon-name-part-type="family">Tingidae</tp:taxon-name-part></tp:taxon-name>)</article-title><source>Zookeys</source><day>15</day><month>11</month><year>2018</year><volume>2018</volume><issue>796</issue><fpage>301</fpage><lpage>305</lpage><pub-id pub-id-type="doi">10.3897/zookeys.796.23076</pub-id></mixed-citation></tp:treatment-meta><tp:nomenclature><tp:taxon-name>
              <tp:taxon-name-part taxon-name-part-type="genus" reg="Paraceratotingis">Paraceratotingis</tp:taxon-name-part>
              <tp:taxon-name-part taxon-name-part-type="species" reg="henryi">henryi</tp:taxon-name-part>
              <object-id xmlns:xlink="http://www.w3.org/1999/xlink" content-type="zoobank" xlink:type="simple">http://zoobank.org/A83E8D61-D3AA-4F6F-AE67-E5155BF9230E</object-id>
            </tp:taxon-name><tp:taxon-status xmlns:xlink="http://www.w3.org/1999/xlink" xlink:type="simple">sp. n.</tp:taxon-status><xref ref-type="fig" rid="F1">Figs 1–3</xref></tp:nomenclature><tp:treatment-sec sec-type="Holotype" id="SECID0ETGAC"><title>Holotype.</title><p>GUYANA: Demerara, Soweyo GDF Camp, 27–30 Sept 1991, JH Martin Coll., BM1991-182 (♀<named-content xmlns:xlink="http://www.w3.org/1999/xlink" content-type="dwc:institutional_code" xlink:type="simple">NHMUK</named-content>). Red handwritten label: Holotype <italic><tp:taxon-name><tp:taxon-name-part taxon-name-part-type="genus" reg="Paraceratotingis">Paraceratotingis</tp:taxon-name-part><tp:taxon-name-part taxon-name-part-type="species" reg="henryi">henryi</tp:taxon-name-part></tp:taxon-name></italic> n. sp. Knudson 2018.</p></tp:treatment-sec><tp:treatment-sec sec-type="diagnosis" id="SECID0EJHAC"><title>Diagnosis.</title><p>Head with pair of moderately long occipital spines; medial spine lacking. Paranota uniseriate. Pronotal hood moderately elevated. Hemelytra slightly narrower, costal area uniseriate; subcostal area uniseriate; discoidal area open apically.</p><fig id="F1" position="float" orientation="portrait"><label>Figures 1–3.</label><caption><p><bold>1</bold> Dorsal habitus of <italic><tp:taxon-name><tp:taxon-name-part taxon-name-part-type="genus" reg="Paraceratotingis">Paraceratotingis</tp:taxon-name-part><tp:taxon-name-part taxon-name-part-type="species" reg="henryi">henryi</tp:taxon-name-part></tp:taxon-name></italic><bold>2</bold> Lateral habitus of <italic><tp:taxon-name><tp:taxon-name-part taxon-name-part-type="genus" reg="Paraceratotingis">Paraceratotingis</tp:taxon-name-part><tp:taxon-name-part taxon-name-part-type="species" reg="henryi">henryi</tp:taxon-name-part></tp:taxon-name></italic><bold>3</bold> Labels of <italic><tp:taxon-name><tp:taxon-name-part taxon-name-part-type="genus" reg="Paraceratotingis">Paraceratotingis</tp:taxon-name-part><tp:taxon-name-part taxon-name-part-type="species" reg="henryi">henryi</tp:taxon-name-part></tp:taxon-name></italic>.</p></caption><graphic xmlns:xlink="http://www.w3.org/1999/xlink" xlink:href="zookeys-796-301-g001.jpg" position="float" orientation="portrait" xlink:type="simple" id="oo_242937.jpg"/></fig></tp:treatment-sec><tp:treatment-sec sec-type="description" id="SECID0ECJAC"><title>Description.</title><p><bold><italic>Head.</italic></bold> Pale brown; armed with two spines, occipital spines moderately long, converging, but not meeting medially; occipital plates of head lighter in color, obscured by pale wax near bases of antennae; clypeus swollen; eyes bulging, large, 1/3 of head width in dorsal view. Antennae extremely long; segment one long, lightly infuscate, brown, covered with several regular rows of setae; segment two short, concolorous with head, with regular rows of hairs; segment three long, 1.5 times longer than first antennal segment, lighter in color, with regular rows of hairs; segment four clavate, concolorous with preceding segment on basal fourth, black to apex, with longer stouter hairs. Bucculae yellowish, lighter colored than head, bi- to triseriate. Rostrum moderately elongate, apex extended to middle of prothoracic sternite; basal segment brownish, concolorous with basal antennal segment; remaining segments yellow brown except last segment infuscate apically.</p><p><bold><italic>Thorax.</italic></bold> Pronotum light brown, mostly concolorous with head; tricarinate, punctate, areolate in triangular posterior projection; carinae uniseriate, low, yellowish; pronotal collar lighter in color, slightly tumid, elevated to form hood-like structure; calli large, triangular, lightly pruinose; paranota uniseriate, with minute spinules and pruinescence at outer margins, yellowish. Hemelytra elongate, surpassing abdomen by one fourth to one third its length; outer margin light yellow, with hyaline areolae; costal area of hemelytra uniseriate, with rectangular areolae; subcostal area mostly hyaline, with veins yellowish, subcostal area of wing about two thirds width of costal area, uniseriate with regular areolae; discoidal area poorly differentiated, with five to six rows of areolae at greatest width, open behind; sutural area completely overlapping, wide, with eight to nine rows of areolae at greatest width, cells infuscate, veins brownish,. Hind wings surpassing abdomen in repose, extended halfway between abdomen and hemelytra. Rostral laminae low, uniseriate; sternites dark brown to black. Legs subequal in length, coxae concolorous with pleurites, femora and tibiae elongate, tibiae each with several longitudinal rows of setae, slightly clavate apically, infuscate at apex, with pad of hairs on ventral margin; tarsi darkly infuscate. Ostiolar peritreme small, nearly obsolete.</p><p><bold><italic>Abdomen.</italic></bold> Light brown, sternites broad; pregenital plate scalloped, with two angular projections along lateral posterior margins; gonocoxae slightly excavated at posterior ventral margin, pruinose.</p></tp:treatment-sec><tp:treatment-sec sec-type="etymology" id="SECID0E2JAC"><title>Etymology.</title><p>This species is named in honor of Dr. Thomas J. Henry, USDA Systematic Entomology Laboratory, National Museum of Natural History, Washington, DC, for his great contributions to the study of <tp:taxon-name><tp:taxon-name-part taxon-name-part-type="suborder">Heteroptera</tp:taxon-name-part></tp:taxon-name>, specifically his advances to the systematics of the <tp:taxon-name><tp:taxon-name-part taxon-name-part-type="superfamily">Miroidea</tp:taxon-name-part></tp:taxon-name> and <tp:taxon-name><tp:taxon-name-part taxon-name-part-type="superfamily">Lygaeoidea</tp:taxon-name-part></tp:taxon-name>.</p></tp:treatment-sec></tp:taxon-treatment>
